# Supplementary material for: Incidence of Hospitalized Pneumococcal Pneumonia among Adults in Guatemala, 2008-2012
Source: PLoS One. 2015 Oct 21;10(10):e0140939. doi: 10.1371/journal.pone.0140939 (PMC4619266; doi:10.1371/journal.pone.0140939)
Supplement: S1 Dataset — Number people living in the pneumonia surveillance catchment area by department and year. (XLSX) [file pone.0140939.s001.xlsx]

## Sheet: data
year	age	population
2011	18	5782
2009	64	1373
2011	41	2156
2012	57	1382
2009	41	2965
2012	34	2783
2009	18	8066
2011	23	7144
2011	46	2699
2011	69	1041
2008	48	2284
2009	35	3551
2010	28	5701
2008	71	957
2010	51	2140
2011	47	1825
2010	77	601
2008	54	1926
2008	35	2433
2012	62	1780
2009	53	1440
2009	59	1238
2011	52	2095
2011	58	1854
2012	22	7563
2010	42	2903
2012	70	1037
2012	51	1613
2010	23	4567
2009	24	6579
2008	43	1891
2010	37	2296
2012	30	5240
2009	75	810
2008	52	1458
2012	48	1786
2010	22	7171
2012	71	808
2010	45	2714
2011	35	3767
2010	71	974
2011	27	3780
2008	78	520
2009	42	2001
2010	57	1350
2010	63	1108
2012	79	647
2008	29	3134
2012	56	1959
2012	65	1075
2011	66	1227
2011	50	1654
2010	43	1948
2012	36	3699
2009	73	717
2009	58	1802
2009	44	2620
2011	70	834
2008	23	4285
2012	50	2327
2010	59	1765
2010	65	1280
2008	66	913
2008	72	746
2009	30	3026
2009	36	2356
2008	31	4128
2008	37	3163
2008	80	2754
2011	64	1063
2012	28	3767
2012	77	629
2011	29	5717
2011	78	697
2009	56	1364
2012	42	3021
2011	49	2380
2008	63	1030
2009	79	486
2010	26	3774
2011	26	6384
2010	79	611
2010	31	4546
2011	67	902
2011	72	939
2011	44	1903
2008	20	7354
2011	21	5056
2012	37	2390
2008	68	1017
2008	74	825
2009	38	3090
2009	61	1625
2009	50	1580
2009	62	1133
2011	55	1973
2011	43	2844
2010	20	5121
2012	59	1841
2009	21	7268
2008	46	1757
2010	80	2633
2012	73	903
2008	51	2069
2009	32	4130
2010	66	946
2009	67	1075
2009	78	657
2010	74	686
2012	54	1480
2008	57	1840
2008	60	1614
2012	19	8135
2010	39	3042
2011	38	2244
2010	68	1054
2011	30	3220
2008	75	650
2012	53	2072
2012	76	815
2012	45	2021
2010	19	7884
2008	26	3553
2008	49	1587
2010	34	2603
2010	40	2219
2012	33	4613
2012	68	872
2010	48	2417
2009	19	5328
2010	25	6287
2011	73	725
2008	32	2669
2009	70	812
2010	60	1265
2008	55	1377
2010	62	1625
2011	24	4593
2008	69	799
2011	32	4567
2009	39	2057
2009	76	628
2009	27	3537
2010	54	1434
2008	28	5172
2008	40	3029
2008	77	697
2009	55	1939
2010	46	1852
2012	39	3221
2012	25	4120
2012	31	3188
2012	74	700
2011	75	832
2009	47	2447
2011	61	1252
2009	33	2627
2008	34	3589
2012	18	8483
2012	41	3166
2008	64	972
2012	64	1562
2011	71	984
2011	48	2480
2011	68	857
2008	73	873
2009	60	1693
2009	66	1149
2010	53	2012
2011	45	1973
2008	19	7625
2008	25	5774
2010	30	4761
2011	22	4865
2012	63	1184
2012	40	2299
2009	37	3231
2010	76	783
2012	24	7161
2009	20	7579
2008	47	1697
2009	51	1523
2010	29	3368
2008	65	1201
2009	72	927
2011	33	2813
2011	39	2141
2010	69	809
2010	75	675
2012	49	1703
2008	56	1885
2010	36	3489
2010	21	4903
2009	26	5859
2008	41	2051
2009	57	1334
2011	54	2012
2008	59	1688
2010	61	1219
2011	37	3429
2009	52	2033
2010	67	1108
2008	27	3426
2012	69	823
2008	50	1551
2012	75	843
2012	46	1934
2011	60	1817
2011	56	1398
2009	65	997
2009	71	781
2012	20	5455
2010	47	2517
2009	48	1678
2010	24	6768
2009	22	4569
2012	58	1880
2011	76	648
2010	35	2525
2011	25	4000
2010	55	1404
2011	31	4773
2008	76	748
2009	46	2535
2010	73	889
2008	21	4602
2008	58	1264
2008	70	805
2009	28	3395
2008	39	2900
2010	41	2121
2012	38	3366
2009	77	587
2012	26	4017
2012	32	3040
2009	34	2513
2011	80	3292
2008	33	3755
2012	44	2785
2011	62	1203
2010	49	1645
2009	63	1466
2010	56	1923
2011	42	2067
2009	40	3099
2011	65	1049
2012	60	1321
2011	74	855
2008	38	2119
2010	33	4153
2011	19	5556
2008	61	1147
2008	45	2549
2008	22	6815
2010	27	5926
2009	69	989
2010	50	2227
2011	36	2460
2010	32	2848
2010	18	5661
2012	61	1832
2010	78	551
2008	53	1966
2009	80	2933
2012	21	7868
2009	54	1411
2011	51	2184
2011	57	1904
2008	62	1458
2012	67	1174
2009	23	6763
2008	44	1814
2010	72	758
2012	52	1547
2009	68	827
2012	23	4860
2010	44	2675
2010	38	2197
2012	78	717
2011	53	1486
2012	72	774
2009	29	5200
2011	79	512
2010	70	1013
2010	58	1310
2012	27	6472
2011	40	3242
2012	43	2008
2011	63	1604
2012	55	1990
2012	66	982
2009	45	1877
2008	30	2935
2009	74	679
2012	29	3623
2012	35	3878
2012	47	2660
2011	20	8011
2011	59	1300
2009	25	3763
2008	42	2789
2009	43	2728
2008	24	4152
2010	52	1499
2011	28	5969
2008	79	570
2011	34	4180
2012	80	2912
2009	31	2882
2011	77	757
2008	36	3312
2009	49	2264
2010	64	1436
2008	18	5425
2008	67	862
2009	80	2498
2010	73	721
2012	66	1266
2010	50	1617
2011	25	6551
2008	39	2031
2010	27	3658
2010	55	1956
2011	20	5287
2008	62	1088
2010	32	4343
2012	38	2291
2008	44	2570
2008	50	2140
2012	61	1285
2008	67	1066
2010	78	677
2008	21	7075
2010	67	885
2012	60	1879
2012	72	945
2009	22	6984
2011	56	1941
2008	33	2545
2008	45	1828
2009	49	1616
2012	26	6663
2009	68	1028
2009	63	1070
2012	55	1436
2008	61	1537
2012	20	8236
2009	74	835
2008	58	1772
2010	38	3181
2011	37	2343
2009	28	5445
2011	54	1457
2012	24	4740
2011	62	1702
2008	76	611
2009	77	717
2009	54	1946
2010	69	1015
2011	31	3085
2011	80	2771
2012	44	1932
2008	25	3667
2012	52	2126
2012	67	919
2009	46	1811
2010	33	2720
2012	32	4803
2010	49	2322
2011	39	3131
2008	56	1349
2009	69	802
2009	20	4957
2011	74	693
2008	41	2905
2011	60	1293
2012	18	5903
2011	68	1080
2011	19	8009
2009	40	2179
2011	33	4377
2009	26	3654
2010	53	1463
2008	27	5390
2011	76	799
2010	18	8203
2008	19	5231
2012	40	3315
2012	46	2784
2012	75	701
2010	61	1694
2010	47	1784
2009	48	2354
2012	35	2637
2008	47	2366
2008	24	6387
2009	65	1237
2010	58	1828
2012	58	1352
2010	29	5453
2010	52	2064
2012	64	1092
2008	70	992
2010	75	821
2012	41	2191
2009	34	3769
2011	48	1750
2008	18	7903
2009	52	1475
2010	30	3123
2012	23	7342
2011	45	2797
2008	64	1303
2008	36	2323
2010	70	823
2010	76	638
2012	63	1676
2012	69	1067
2009	25	6033
2009	60	1237
2010	35	3658
2010	41	3032
2011	34	2693
2011	40	2259
2010	24	4448
2009	71	964
2008	42	1968
2012	47	1866
2010	21	7463
2009	51	2096
2011	77	615
2011	36	3593
2012	21	5210
2011	59	1803
2008	73	709
2010	64	1034
2009	31	4330
2011	51	1583
2009	66	928
2009	72	750
2009	23	4422
2010	72	933
2011	28	3641
2009	43	1918
2010	36	2408
2012	29	5993
2011	42	2962
2008	53	1427
2012	80	3485
2011	65	1323
2008	79	467
2011	79	629
2008	22	4433
2010	44	1874
2010	56	1381
2008	30	4331
2009	45	2633
2009	57	1858
2011	71	799
2009	37	2249
2008	59	1210
2012	49	2438
2011	22	7364
2008	38	3025
2011	57	1366
2011	63	1146
2009	29	3242
2012	78	567
2008	65	974
2012	27	3903
2012	43	2902
2012	59	1331
2008	23	6590
2010	80	3108
2011	73	896
2011	66	964
2010	25	3881
2012	36	2512
2011	50	2277
2009	39	2954
2010	34	3969
2010	57	1881
2011	43	1978
2008	69	984
2009	62	1549
2008	46	2452
2010	79	499
2012	53	1509
2010	19	5442
2010	31	2983
2012	42	2100
2009	33	3941
2009	70	1001
2011	44	2730
2009	61	1186
2008	63	1380
2010	65	1023
2012	74	865
2008	52	2011
2009	79	593
2008	37	2217
2009	55	1388
2010	40	3170
2011	35	2581
2010	71	790
2012	68	1106
2012	54	2045
2008	35	3472
2011	78	559
2012	77	777
2010	39	2099
2012	22	5016
2010	43	2786
2011	29	3495
2008	74	670
2009	30	4538
2010	20	7792
2009	18	5540
2009	24	4305
2011	64	1499
2008	31	2798
2012	28	6249
2012	34	4402
2011	52	1523
2009	67	868
2008	80	2357
2009	44	1845
2010	59	1269
2010	26	6116
2011	41	3099
2008	54	1398
2012	48	2543
2008	29	4935
2011	72	766
2012	30	3317
2008	78	636
2009	56	1905
2011	21	7663
2009	38	2150
2009	75	662
2008	60	1202
2012	73	729
2012	79	525
2011	58	1331
2010	45	1925
2011	27	6193
2009	50	2177
2008	68	824
2009	32	2752
2010	63	1534
2008	40	2136
2012	65	1366
2010	51	1553
2011	24	6962
2010	28	3517
2012	33	2906
2011	47	2588
2009	42	2844
2012	62	1238
2008	26	5586
2010	77	737
2011	70	1025
2011	69	816
2008	43	2675
2008	49	2213
2010	54	1979
2011	46	1893
2008	72	920
2009	59	1727
2011	23	4713
2012	39	2183
2009	36	3387
2008	34	2430
2010	68	842
2012	71	994
2009	64	1005
2008	66	1127
2012	25	6825
2008	48	1642
2012	50	1691
2012	56	1415
2009	19	7760
2008	55	1924
2009	58	1289
2010	37	3329
2010	22	4716
2011	53	2042
2009	73	882
2009	21	4751
2011	61	1763
2008	28	3286
2010	62	1168
2009	27	5671
2009	76	767
2011	38	3273
2008	51	1503
2009	53	1982
2010	46	2616
2011	32	2944
2012	70	845
2011	55	1420
2012	51	2228
2012	57	1927
2011	75	688
2009	41	2086
2009	47	1743
2010	23	6951
2011	18	8342
2011	26	3895
2008	77	570
2012	31	5011
2011	49	1674
2010	74	845
2011	67	1141
2008	57	1315
2010	42	2034
2012	19	5670
2008	75	796
2008	71	778
2012	37	3531
2012	45	2882
2008	32	3935
2009	35	2469
2009	78	543
2010	60	1755
2010	66	1188
2008	20	4785
2010	48	1714
2011	30	4995
2012	76	658

## Sheet: dictionary
Variable	Value	Description	Type	Observation
year	2008		numeric	Year of patient admission
	2009
	2010
	2011
	2012
age	open text		numeric	Patient age in years
population	open text		numeric	Population in the defined catchment area
