# Supplementary material for: Incidence of Hospitalized Pneumococcal Pneumonia among Adults in Guatemala, 2008-2012
Source: PLoS One. 2015 Oct 21;10(10):e0140939. doi: 10.1371/journal.pone.0140939 (PMC4619266; doi:10.1371/journal.pone.0140939)
Supplement: S2 Dataset — Clinical characteristics of individual patients with pneumococcal pneumonia. (XLSX) [file pone.0140939.s002.xlsx]

## Sheet: data
age	sex	year	currentSmoker	smokeExposure	asthma	lungDisease	diabetes	cardiovascularDisease	hypertension	familyIncome	peopleHouse	houseBedrooms	homeElectricity	dirtFloor	schoolGrade	cough	difficultyBreathing	reportedFever	measuredFever	measuredFeverMax24hrs	antipyretics72hrs	breathPerMin24hrs	breathPerMin	oxygenSaturation	rales	crackles	rhonchi	wheezing	whiteBloodCellCount	endPointPneomonia	PCR_RSV	PCR_hMPV	PCR_hPIV1	PCR_hPIV2	PCR_hPIV3	PCR_AD	PCR_FluA	PCR_FluB	icu	mechanicalVentilation	dischargeType	catchmentArea	pneumococcalPneumonia
80	1	2009	1	2	2	2	2	2	2	1	3	1	1	2	2	1	1	2	37	38	NULL	24	NULL	87	1	1	1	2	14400	1	0	0	0	0	0	0	0	0	0	0	1	1	1
49	2	2009	2	2	2	2	2	2	2	1	6	3	1	3	1	1	1	1	37	37	NULL	16	NULL	87	1	1	1	1	41600	NULL	0	0	0	0	0	0	0	0	0	0	1	1	1
90	2	2012	2	2	2	2	2	2	1	1	5	4	1	7	3	1	2	2	36	36	2	20	18	80	1	1	1	2	15900	NULL	0	0	0	0	0	0	0	0	0	0	1	1	1
62	1	2011	2	2	1	1	2	2	2	1	8	3	1	2	2	1	1	2	37.5	37.5	2	23	NULL	86	1	2	2	2	20700	1	0	0	0	0	0	0	1	0	0	0	5	2	1
47	2	2010	2	2	2	2	1	2	2	3	8	4	1	2	1	1	1	1	38.5	38.5	2	20	NULL	88	1	2	2	2	20100	NULL	0	0	0	0	0	0	0	0	0	0	1	2	1
75	1	2011	2	2	2	2	2	2	2	1	6	1	1	2	2	1	2	2	37.2	37.2	1	18	NULL	93	2	1	2	2	9100	0	0	0	0	0	0	0	0	0	0	0	2	2	1
72	2	2011	2	2	2	2	2	2	2	1	1	1	1	2	2	1	2	1	38	38	1	20	20	64	2	1	2	2	20600	1	0	0	0	0	0	0	0	0	0	0	1	1	1
25	2	2011	2	2	2	1	2	2	2	1	4	3	1	2	2	1	1	1	36.1	37	2	36	NULL	90	2	1	2	2	14200	0	0	0	0	0	0	0	0	0	0	0	5	2	1
52	1	2009	2	2	2	2	2	2	2	2	5	2	1	1	2	1	2	1	37	38	NULL	16	NULL	95	1	1	2	2	7100	1	0	0	0	0	0	0	1	0	0	0	1	1	1
70	1	2011	2	1	2	2	2	2	2	1	5	2	1	1	1	1	1	1	39	39	NULL	20	20	89	1	2	1	2	16200	1	0	0	0	0	1	0	0	0	0	0	1	1	1
58	2	2011	2	2	1	2	2	2	1	1	3	2	1	7	2	1	1	1	37.2	37.2	2	22	28	86	2	1	2	2	10000	1	0	0	0	0	1	0	0	0	0	0	1	1	1
43	2	2010	2	1	2	2	2	2	2	1	2	4	1	3	2	1	1	2	38.9	42.5	1	28	NULL	86	1	2	2	2	8800	1	0	0	0	0	0	0	0	0	0	0	4	2	1
69	1	2012	1	2	2	2	2	2	2	1	4	4	1	8	1	2	1	1	NULL	37	2	12	16	NULL	1	1	2	2	24510	1	0	0	0	0	0	0	0	0	2	3	4	1	1
56	1	2009	1	2	2	1	2	1	2	1	6	2	1	2	1	1	1	2	37	37	NULL	NULL	NULL	NULL	1	2	2	1	19500	1	0	0	1	0	0	0	0	0	1	1	2	1	1
81	2	2010	2	2	2	2	2	2	2	1	2	1	1	1	1	1	1	1	37.9	37.9	NULL	16	NULL	89	NULL	NULL	NULL	NULL	5300	1	0	0	0	0	0	0	0	0	0	0	1	1	1
19	1	2010	1	1	2	2	2	2	2	1	8	1	2	1	3	1	1	1	38.3	38.3	1	30	NULL	87	1	1	2	2	13000	1	0	1	0	0	0	0	0	0	0	0	1	2	1
48	1	2010	2	2	2	1	2	2	2	5	1	1	1	3	7	1	1	2	37	37	NULL	20	NULL	1	1	2	2	2	2400	1	0	0	0	0	0	0	0	0	0	0	1	2	1
54	2	2011	1	2	2	2	1	2	2	22	9	11	1	8	1	1	1	2	37	37	NULL	18	19	88	2	1	2	1	8800	0	0	0	0	0	0	0	0	0	0	0	1	1	1
71	1	2009	2	2	2	1	2	2	2	1	5	2	1	2	2	1	1	1	38.5	38.5	1	26	NULL	98	1	1	1	1	24300	1	0	0	0	0	0	0	0	0	0	0	1	1	1
74	2	2010	2	2	2	2	1	2	2	5	2	1	1	2	3	1	1	1	37	37	2	14	NULL	94	1	2	2	2	11100	NULL	0	0	0	0	0	0	0	0	0	0	1	2	1
25	2	2009	2	2	2	2	2	2	2	1	11	5	1	2	3	1	1	1	37.8	37.8	NULL	34	NULL	90	1	2	2	2	12600	1	0	0	0	0	0	0	0	0	4	2	1	2	1
23	2	2012	1	2	2	2	2	2	2	3	5	2	1	7	8	1	1	1	37	37	1	18	25	90	NULL	NULL	NULL	NULL	4600	0	0	0	0	0	0	0	1	0	0	0	2	1	1
26	2	2009	2	2	2	2	2	2	2	1	4	2	1	3	2	2	1	1	37	37	1	16	NULL	80	2	2	2	2	9300	NULL	0	0	0	0	0	0	0	0	0	0	5	1	1
70	1	2009	1	2	2	2	2	2	2	1	1	1	2	1	2	1	1	1	37	37	2	20	NULL	86	2	2	2	1	13700	1	0	0	0	0	0	0	0	0	0	0	1	1	1
22	2	2011	2	1	1	2	2	2	2	1	8	2	1	2	1	1	1	1	37	36.8	1	28	26	90	1	2	2	1	18800	NULL	1	0	0	0	0	0	0	0	0	0	1	1	1
56	1	2011	1	2	2	2	2	2	2	1	6	5	1	5	3	1	2	1	36.5	37	NULL	14	19	88	1	1	1	2	27600	NULL	0	0	0	0	0	0	0	0	0	0	1	1	1
56	2	2008	2	2	2	2	2	2	2	1	9	3	1	2	2	1	1	2	37	NULL	NULL	12	NULL	98	1	2	1	2	12800	0	0	0	0	0	0	0	0	0	0	0	1	1	1
46	1	2010	2	2	2	1	2	2	2	5	7	3	1	2	7	1	1	1	39	39	NULL	24	NULL	65	1	2	2	2	13800	NULL	0	0	0	0	0	0	0	0	0	0	1	1	1
47	1	2009	1	2	2	2	2	2	2	1	5	3	1	2	2	1	1	1	37.5	NULL	NULL	16	NULL	98	2	1	1	2	9000	NULL	0	0	0	0	0	0	0	0	0	0	1	1	1
68	2	2011	2	2	2	2	2	2	2	1	4	1	2	1	1	1	2	1	38.5	38.5	NULL	22	27	85	2	1	2	1	7200	0	0	0	0	0	0	0	0	0	0	0	1	1	1
40	2	2012	2	2	2	2	2	2	2	1	2	1	2	1	1	2	1	1	37	37	2	28	26	92	1	2	1	1	23000	1	0	0	0	0	0	1	0	0	0	0	1	1	1
22	1	2009	1	2	2	2	2	2	2	1	1	1	1	2	2	1	1	1	38.5	38.5	NULL	18	NULL	70	1	1	2	1	34400	1	0	0	0	0	0	0	0	0	0	0	5	1	1
29	1	2009	2	2	2	2	2	2	2	2	3	3	1	3	8	1	1	1	38.5	NULL	2	26	NULL	78	2	1	1	2	7000	NULL	0	0	0	0	0	0	0	0	NULL	NULL	NULL	1	1
60	2	2012	2	2	2	2	1	2	2	1	5	2	1	1	2	1	1	1	38.3	38.3	2	20	22	84	1	2	2	2	8000	NULL	0	0	0	0	0	0	0	0	3	0	1	2	1
24	1	2012	1	1	2	2	2	2	2	21	4	8	1	2	5	1	1	2	36.5	36.5	1	18	18	98	2	2	1	2	26300	1	0	0	0	0	0	0	0	0	0	0	1	1	1
33	1	2010	2	2	2	2	2	2	2	2	4	2	1	2	1	1	1	1	38	38	1	38	NULL	96	1	1	1	1	3700	1	0	0	0	0	0	0	0	0	0	0	1	1	1
36	1	2010	1	2	2	2	2	2	2	1	1	1	2	1	2	1	1	1	37.7	37.7	NULL	18	NULL	91	1	2	2	2	15600	NULL	0	0	0	0	0	0	0	0	0	0	1	2	1
33	1	2009	2	2	2	2	2	2	1	1	4	1	1	3	2	1	2	2	39	NULL	NULL	20	NULL	89	1	2	2	1	11400	NULL	0	0	0	0	0	0	0	0	NULL	NULL	1	1	1
55	1	2011	2	2	2	2	2	2	2	21	6	2	2	1	3	1	1	1	39	39	1	24	30	92	1	2	1	2	4500	NULL	0	0	0	0	1	0	0	0	0	0	2	1	1
37	1	2010	2	2	2	2	2	2	2	1	1	1	1	1	2	1	2	1	37.1	37.5	NULL	14	NULL	92	1	1	2	2	8800	1	0	0	0	0	0	0	0	0	0	0	1	2	1
20	2	2009	2	1	1	2	2	2	2	2	8	4	1	2	1	1	1	2	37	NULL	NULL	32	NULL	96	2	2	2	1	14200	NULL	0	0	0	0	0	1	0	0	0	0	1	1	1
84	2	2011	2	2	2	2	2	2	1	1	5	3	2	1	1	1	1	1	38	38	2	24	28	84	1	1	1	1	15300	NULL	0	0	0	0	0	0	0	0	1	1	4	2	1
89	2	2008	2	1	2	2	1	2	2	2	5	3	1	3	3	1	1	2	37.4	NULL	2	24	NULL	NULL	2	1	1	1	18250	1	0	0	0	0	0	0	0	0	0	0	2	2	1
28	1	2010	2	2	2	2	2	2	2	1	15	6	1	1	2	1	1	1	38	38	NULL	20	NULL	89	1	2	2	2	24200	NULL	0	0	0	0	0	0	0	0	0	0	1	1	1
69	2	2008	2	1	2	2	2	2	2	1	6	1	1	2	2	NULL	NULL	1	38	NULL	NULL	28	NULL	NULL	2	2	2	2	16000	0	NULL	NULL	NULL	NULL	NULL	NULL	NULL	NULL	5	0	1	1	1
69	2	2011	2	1	1	2	2	2	1	5	7	1	1	1	1	1	1	1	38.5	38.5	1	20	31	89	2	1	2	2	42200	1	0	0	0	0	0	0	0	0	0	0	1	1	1
34	1	2012	2	2	2	2	2	2	2	5	4	4	1	7	7	2	1	1	36.1	38.2	1	20	28	86	1	2	2	2	16500	0	0	0	0	0	0	0	0	0	0	0	1	1	1
38	2	2010	2	2	2	2	2	1	2	5	5	4	1	2	2	1	1	1	37.5	37.5	NULL	25	NULL	85	1	2	2	2	10500	NULL	0	0	0	0	0	0	0	0	0	0	4	2	1
44	1	2011	1	2	2	2	2	2	2	1	8	3	1	1	2	1	1	1	37	37	NULL	14	NULL	89	1	1	2	1	4900	1	0	0	0	0	0	0	0	0	0	0	1	2	1
35	1	2009	1	2	2	1	2	2	2	1	11	5	1	2	1	2	2	2	37.1	37.1	NULL	18	NULL	79	1	2	2	2	10100	NULL	0	0	0	0	0	0	0	0	0	0	1	2	1
84	2	2010	NULL	NULL	1	2	2	1	1	NULL	NULL	NULL	NULL	NULL	NULL	1	1	2	37	NULL	NULL	16	NULL	NULL	NULL	NULL	NULL	NULL	15700	1	0	0	0	0	0	0	0	0	NULL	NULL	NULL	1	1
52	1	2010	2	2	2	2	2	2	2	1	7	8	1	2	2	1	1	2	37	37	1	24	NULL	85	2	1	2	1	5700	NULL	0	0	0	0	0	0	0	0	0	0	1	2	1
30	2	2011	2	2	2	2	2	2	2	1	3	1	1	2	2	1	1	1	37.5	37.5	NULL	18	51	88	2	1	2	2	5300	NULL	0	0	0	0	0	0	0	0	0	0	1	1	1
36	2	2010	2	1	2	2	2	2	2	1	6	1	1	2	2	1	1	1	39	39	1	25	NULL	88	1	2	2	1	NULL	NULL	0	0	0	0	0	1	0	0	0	0	2	1	1
53	1	2010	1	2	2	2	2	2	2	5	1	4	1	3	2	1	2	1	40	40	1	20	NULL	92	1	2	2	2	17500	1	0	0	0	0	0	0	0	0	0	0	1	1	1
64	1	2009	1	2	2	2	2	1	1	1	6	3	1	3	3	1	1	2	39	39	2	28	NULL	78	1	2	2	1	3200	NULL	0	0	0	1	1	0	0	0	0	0	1	1	1
62	1	2010	1	2	1	2	2	2	2	1	6	3	1	2	2	1	1	1	37	37	NULL	19	NULL	87	2	2	1	1	8000	NULL	0	0	0	0	0	0	0	1	0	0	1	1	1
51	2	2010	2	1	2	2	2	2	2	2	9	3	1	3	3	1	1	1	37.1	37.7	NULL	18	NULL	94	1	2	2	2	3900	NULL	0	0	0	0	0	0	0	0	0	0	1	1	1
84	2	2012	2	2	2	2	2	1	2	22	5	1	1	2	7	1	1	2	37	37	1	18	18	NULL	1	2	2	2	3760	NULL	0	0	0	0	0	0	1	0	1	1	2	1	1
80	1	2011	2	2	2	2	2	2	2	1	5	3	1	4	3	1	1	2	37	37	NULL	20	25	89	1	2	1	2	6900	NULL	0	0	0	0	0	0	0	0	0	0	1	1	1
77	2	2011	2	2	2	2	2	1	1	5	3	2	1	7	2	1	1	2	37.3	37	2	14	19	85	1	2	1	1	7800	NULL	0	0	0	0	0	0	0	0	0	0	1	1	1
19	1	2009	1	2	1	2	2	2	2	3	3	3	1	3	7	1	1	1	38.5	38.5	NULL	26	NULL	82	1	1	2	1	9900	NULL	0	0	0	0	0	0	1	0	2	0	2	1	1
53	2	2009	2	2	2	1	1	2	2	1	1	2	1	2	1	1	1	1	37	NULL	NULL	24	NULL	78	1	1	2	2	14300	1	0	0	0	0	0	0	0	0	0	0	1	1	1
67	1	2008	1	1	2	2	2	2	2	1	3	2	1	1	1	1	1	1	38	NULL	1	22	NULL	NULL	2	1	2	2	11700	1	0	0	0	0	0	0	0	0	0	0	1	1	1
77	1	2010	2	2	2	1	2	2	2	1	9	3	1	2	2	1	1	1	37	37	2	18	NULL	89	1	1	2	2	8200	1	0	0	0	0	0	0	0	0	0	0	5	1	1
45	2	2010	2	2	2	2	2	2	2	1	6	2	1	1	2	1	1	1	38	38	2	20	NULL	96	2	2	2	2	18200	0	0	0	0	0	0	0	0	0	0	0	1	1	1
83	1	2008	1	2	2	2	2	2	2	1	1	1	1	1	1	1	1	1	37	NULL	NULL	16	NULL	NULL	2	1	2	2	8700	1	0	0	0	0	0	0	0	0	0	0	1	1	1
59	2	2010	2	2	2	2	2	2	2	1	6	3	1	2	2	1	1	1	38	38	2	20	NULL	86	1	1	1	2	28300	NULL	0	0	0	0	0	0	0	0	0	0	1	1	1
69	2	2010	2	2	2	2	1	1	1	5	4	2	1	3	1	1	1	1	39	NULL	1	18	NULL	83	1	2	1	2	17800	0	0	0	0	0	0	0	0	0	NULL	NULL	NULL	1	1
39	2	2008	2	1	1	2	2	2	2	1	6	1	1	1	2	1	1	1	37.9	NULL	1	26	NULL	NULL	2	1	1	1	13000	0	0	1	0	0	0	0	0	0	0	0	1	2	1
80	1	2012	1	2	2	2	2	2	2	1	6	3	1	2	2	1	1	1	37	36.8	NULL	28	22	80	1	1	1	1	14860	0	0	0	0	0	0	1	0	0	0	0	1	1	1
25	2	2010	2	2	2	2	2	2	2	1	3	1	1	1	3	1	1	1	37	37	NULL	28	NULL	89	1	1	1	1	17200	0	0	0	0	0	1	0	0	0	0	0	1	1	1
69	2	2011	2	2	2	2	1	2	2	1	2	2	1	1	1	1	2	1	38.3	38.3	1	24	26	94	2	1	1	2	16100	1	0	0	0	0	0	0	0	0	0	0	1	2	1
83	1	2012	2	2	2	2	2	2	2	1	3	1	1	1	1	1	1	2	36.8	36.8	1	20	24	96	1	2	2	2	3300	0	0	0	0	0	0	0	0	0	0	0	1	2	1
69	2	2012	2	2	2	2	2	2	2	1	6	5	1	1	1	1	1	2	37.5	37.2	NULL	28	22	94	1	2	1	2	14400	1	0	0	0	0	0	0	0	0	0	0	1	1	1
59	2	2008	1	1	1	1	1	2	NULL	1	5	2	1	2	1	1	1	1	38.3	NULL	2	18	NULL	NULL	1	1	2	2	15100	1	0	0	0	0	0	0	0	0	0	0	1	1	1
38	2	2010	2	1	2	2	2	2	2	1	2	1	1	2	2	1	1	1	37.8	37.8	NULL	18	NULL	80	1	2	1	2	14500	NULL	0	0	0	0	0	0	0	0	0	0	1	1	1
72	2	2010	2	2	2	2	2	2	2	1	5	1	1	1	2	1	2	1	38.5	38.5	NULL	21	NULL	89	1	2	1	1	18600	0	0	0	0	0	0	0	0	0	0	0	1	1	1
62	1	2012	1	2	2	2	2	2	2	1	5	2	2	1	2	1	1	1	39	39	1	22	25	95	1	2	2	1	19800	NULL	0	0	0	0	0	0	0	0	0	0	1	1	1
22	2	2011	2	1	2	2	2	2	2	21	7	2	1	7	3	1	2	1	39.9	39.9	1	18	16	96	2	1	2	1	14900	NULL	0	0	0	0	0	0	0	0	0	0	1	1	1
50	1	2010	1	2	2	2	2	2	2	1	1	1	2	1	1	1	1	1	37.4	37.4	NULL	24	NULL	89	1	2	2	2	16900	1	0	0	0	0	0	0	0	0	0	0	1	1	1
66	2	2008	2	1	1	2	2	2	2	2	5	1	1	3	5	1	1	1	39.5	NULL	1	20	NULL	NULL	1	2	1	1	18000	1	0	0	0	0	0	0	0	0	0	0	1	1	1
79	2	2010	2	2	2	2	2	2	2	1	1	1	1	2	1	2	1	1	38.5	38.5	NULL	20	NULL	79	1	2	2	2	8000	1	0	0	0	0	0	0	0	0	3	3	2	1	1
25	2	2009	2	2	2	2	2	2	2	2	5	2	1	2	3	1	2	1	38	38.5	NULL	20	NULL	NULL	2	2	2	2	6600	NULL	0	0	0	0	0	0	1	0	0	0	1	1	1
56	2	2011	2	2	2	2	2	2	2	1	5	3	1	2	1	1	1	1	39.2	39.2	2	28	NULL	96	1	1	2	2	26600	1	0	0	0	0	0	0	0	0	0	0	1	1	1
68	1	2009	2	2	2	2	2	2	2	1	5	2	1	1	1	1	1	1	39	NULL	99	21	NULL	98	2	1	1	2	14000	NULL	0	0	0	0	0	0	0	0	0	0	1	2	1
65	2	2010	2	2	2	2	1	2	1	1	4	2	1	2	1	2	1	1	39.5	39.5	1	18	NULL	90	1	2	2	2	16900	0	0	0	0	0	1	0	0	0	0	0	1	1	1
76	1	2010	2	2	2	2	2	2	2	2	3	2	1	1	2	2	1	2	36.2	37.1	NULL	26	NULL	90	1	2	2	2	6000	NULL	1	1	0	0	0	0	0	0	0	0	1	2	1
58	2	2012	2	2	2	2	1	2	2	1	3	1	1	1	1	1	1	1	37.7	37.7	1	28	26	95	2	1	1	1	6500	0	0	1	0	0	0	0	0	0	0	0	1	2	1
37	2	2010	2	2	2	2	2	2	2	5	5	3	1	1	3	1	1	2	37	NULL	1	18	NULL	82	1	2	1	2	2000	NULL	0	0	0	0	0	0	0	0	NULL	NULL	NULL	2	1
61	2	2011	2	2	2	2	2	2	2	1	2	1	1	2	1	1	1	2	37	37.1	1	18	NULL	88	1	1	2	2	18900	1	0	0	0	0	0	0	0	0	0	0	1	2	1
40	2	2009	2	2	2	2	2	2	1	5	3	3	1	3	4	1	1	1	37	37	1	20	NULL	86	1	2	2	1	6700	NULL	0	0	0	0	0	0	0	0	0	0	1	1	1
55	2	2009	2	2	2	2	2	2	2	2	7	3	1	3	1	1	1	1	37	37	NULL	26	NULL	84	1	2	1	2	5500	0	0	0	0	0	0	0	0	0	0	0	1	2	1
56	2	2009	2	2	2	2	1	2	2	2	5	3	1	2	2	1	2	1	38.5	38.5	1	19	NULL	98	1	1	2	2	48200	0	0	0	0	0	0	0	0	0	0	0	1	2	1
31	2	2011	2	2	2	2	2	2	2	1	5	1	1	1	1	1	1	1	39.5	39.5	1	18	22	84	1	2	1	2	11700	1	0	0	0	0	0	0	0	0	0	0	2	1	1
73	2	2012	2	2	2	2	2	2	2	1	2	1	1	5	1	1	1	1	37	37	NULL	18	19	89	1	1	1	2	19700	1	0	0	0	0	0	0	0	0	0	0	1	1	1
28	2	2010	2	2	2	2	2	2	2	1	7	2	1	2	4	1	1	2	39	39	NULL	NULL	NULL	96	2	1	1	1	36400	0	0	0	0	0	0	1	0	0	0	0	1	2	1
52	1	2012	2	2	99	2	99	99	2	1	5	3	1	1	2	1	1	1	38	38	1	40	20	96	1	2	2	1	3800	1	0	0	0	0	0	0	0	0	0	0	1	1	1
71	2	2011	2	2	2	2	2	2	2	1	6	2	1	1	1	1	1	2	37	37	NULL	24	NULL	96	1	2	2	2	9700	0	0	0	0	0	1	0	0	0	0	0	1	1	1
63	2	2011	2	2	1	1	2	1	1	1	10	3	1	1	1	1	1	1	36.3	37	1	22	NULL	86	NULL	NULL	NULL	NULL	7900	0	0	0	0	0	0	0	0	0	0	0	1	2	1
36	1	2011	1	2	2	2	2	2	2	1	1	2	1	1	1	1	1	1	40	38	99	22	NULL	90	1	2	1	2	NULL	NULL	0	0	0	0	0	0	0	0	0	0	1	2	1
70	2	2010	2	2	2	2	2	2	2	1	2	2	1	2	2	1	1	2	37	37	NULL	18	NULL	90	1	2	2	2	6400	0	1	0	0	0	0	0	0	0	0	0	1	1	1
76	2	2011	2	2	2	2	2	1	1	1	6	3	1	3	1	2	1	2	37.4	37.4	1	14	NULL	86	1	2	2	1	13400	0	0	0	0	0	0	0	0	0	0	0	2	2	1
85	1	2011	2	2	2	2	2	1	2	1	4	2	1	7	2	1	2	1	38.3	38.3	1	20	26	86	2	2	1	2	42900	1	0	0	0	0	0	0	0	0	0	0	2	1	1
59	1	2009	2	2	2	2	2	2	2	1	3	2	1	1	1	1	2	2	37	37	2	23	NULL	98	1	1	1	2	20900	0	0	0	0	0	0	0	0	0	0	0	1	1	1
82	1	2010	2	2	2	1	2	2	2	1	9	3	1	2	1	1	1	2	37	37	NULL	16	NULL	99	1	2	1	2	10100	0	0	0	0	0	0	0	0	0	2	2	4	1	1
91	1	2009	2	2	2	2	2	1	2	1	5	2	1	1	1	1	2	2	37	NULL	NULL	18	NULL	98	1	1	2	2	14400	1	0	0	0	0	0	0	0	0	0	0	1	1	1
70	2	2008	2	2	2	2	2	2	2	1	1	1	2	1	1	2	1	1	37.5	NULL	NULL	12	NULL	NULL	2	2	1	2	23400	0	0	0	0	0	0	0	0	0	NULL	NULL	1	2	1
75	2	2009	2	2	1	2	2	2	2	1	7	3	1	1	1	1	1	1	38.5	NULL	2	18	NULL	98	1	1	1	2	23600	1	0	0	0	0	0	0	0	0	0	0	1	2	1
78	2	2009	2	2	2	1	2	2	2	1	4	2	1	1	1	1	1	2	37	37.5	2	24	NULL	97	1	1	1	1	20200	NULL	0	0	0	0	0	0	0	0	0	0	1	2	1
59	1	2012	2	2	2	2	2	2	2	1	6	8	1	7	1	1	1	1	37.2	37.2	NULL	20	22	95	2	1	2	2	11500	1	0	0	0	0	0	0	0	0	0	0	2	1	1
30	1	2009	2	2	2	2	2	2	2	1	2	1	1	2	3	1	1	1	37	39	1	NULL	NULL	92	1	2	2	1	15600	1	0	0	0	0	0	0	0	0	0	0	1	2	1
77	1	2010	2	2	2	2	2	2	2	1	4	4	1	1	2	1	1	2	37	37.6	1	12	NULL	87	1	2	2	2	13400	NULL	0	0	0	0	0	0	0	0	0	0	1	2	1
43	1	2009	1	2	99	99	99	99	99	1	6	2	1	1	1	1	1	1	37.8	37.8	NULL	16	NULL	79	1	1	2	2	4500	1	0	0	0	0	0	0	1	0	0	0	1	1	1
26	1	2009	1	2	2	2	2	2	2	1	5	1	1	2	3	1	1	1	37	37	NULL	16	NULL	89	1	1	2	2	28600	1	0	0	0	0	0	1	0	0	0	0	1	2	1
57	1	2011	2	1	2	2	2	2	2	2	3	2	1	2	1	1	1	1	37.2	37.2	1	14	NULL	96	2	2	2	2	6600	1	0	0	0	0	0	0	0	0	0	0	1	2	1
30	1	2009	2	2	2	2	2	2	2	1	5	3	1	2	2	1	1	1	37.2	NULL	NULL	34	NULL	95	2	1	1	2	13400	1	0	0	0	0	0	0	0	0	0	0	1	1	1
27	1	2012	2	2	2	2	2	2	2	1	1	1	2	2	2	1	1	2	37	37.5	NULL	NULL	14	94	1	2	2	2	20720	NULL	1	0	0	0	0	0	0	0	0	0	1	1	1
75	1	2008	1	1	2	2	2	2	2	1	5	1	1	1	1	1	1	1	37	NULL	2	18	NULL	NULL	1	1	1	2	26000	1	0	0	0	0	0	0	0	0	0	0	5	2	1
70	2	2009	2	2	2	2	2	2	99	1	2	1	2	3	1	1	1	1	39.5	39.5	NULL	18	NULL	85	1	2	2	2	13800	NULL	0	0	0	0	0	0	0	0	0	0	1	1	1
62	1	2011	2	2	2	2	2	2	2	1	6	2	1	2	2	1	1	1	36.6	36.6	NULL	20	30	89	2	1	2	2	25600	0	1	0	0	0	1	0	0	0	0	0	1	1	1
72	1	2010	2	2	2	2	2	2	2	1	11	3	1	2	2	1	1	1	37.4	37.4	2	18	NULL	90	1	2	2	1	6700	NULL	0	0	0	0	0	0	0	0	0	0	1	2	1
52	2	2008	2	1	2	2	1	2	1	1	2	1	1	2	1	2	2	1	38.1	NULL	NULL	28	NULL	NULL	1	1	1	2	24700	1	0	0	0	0	0	0	0	0	0	0	2	1	1
62	1	2010	2	2	2	2	2	2	2	1	4	3	1	1	2	1	1	1	37	37	NULL	20	NULL	87	1	1	1	2	9700	NULL	0	0	0	0	0	0	0	0	0	0	1	1	1
31	2	2008	2	1	2	2	2	2	1	1	18	2	2	2	2	1	1	1	39	NULL	NULL	30	NULL	98	1	2	2	2	17500	0	0	0	0	0	0	0	0	0	0	0	1	1	1
73	2	2011	2	2	2	2	2	2	2	1	3	2	1	1	1	1	1	2	37.5	37.5	2	40	20	86	1	2	1	2	7200	0	0	0	0	0	0	0	1	0	0	0	1	1	1
70	2	2008	2	2	1	2	2	2	2	1	5	3	1	1	9	1	1	2	38	NULL	2	26	NULL	98	2	1	1	1	13900	0	0	0	0	0	0	0	0	0	0	0	1	1	1
62	2	2011	2	2	2	2	2	2	2	1	1	1	2	2	1	1	2	99	37	37	NULL	26	NULL	95	1	2	1	1	5200	1	0	0	0	0	0	0	0	0	0	0	1	2	1
65	2	2012	2	2	2	2	2	2	1	1	2	1	1	7	1	1	1	1	38	38	1	20	33	90	1	2	2	2	35800	0	0	0	0	1	0	0	0	0	0	0	1	1	1
64	1	2011	1	2	2	2	2	2	2	1	5	2	2	1	1	1	1	1	38	38	NULL	26	28	90	1	2	1	2	4600	0	0	0	0	0	0	0	0	0	0	0	2	1	1
80	1	2011	2	2	2	2	2	2	2	1	8	3	1	2	2	1	1	2	37	37	NULL	NULL	NULL	NULL	1	2	2	2	11000	1	0	0	0	0	0	0	0	0	29	26	1	1	1
67	2	2009	2	1	2	2	2	2	2	1	3	2	1	2	2	1	1	1	38.6	38.6	NULL	26	NULL	86	1	1	2	1	13400	NULL	0	0	0	0	0	0	1	0	0	0	1	2	1
75	2	2012	2	2	2	2	1	2	2	5	8	2	1	2	1	1	1	1	38	38	NULL	28	36	87	1	2	2	2	21200	1	0	0	0	0	0	0	0	0	0	0	1	1	1
38	1	2010	2	2	2	2	2	2	2	5	9	2	1	3	2	1	2	1	36.9	37	1	18	NULL	91	1	2	2	2	24400	1	0	0	0	0	0	0	0	0	0	0	1	2	1
66	2	2010	2	2	2	2	2	2	1	5	4	2	1	2	1	1	1	1	36.1	37.2	NULL	28	NULL	75	1	2	2	2	8600	NULL	0	0	0	0	0	0	0	0	0	0	2	2	1
20	1	2009	2	2	2	2	2	2	2	2	5	3	1	2	3	1	1	1	38	38	NULL	18	NULL	98	2	2	2	2	4500	0	0	0	0	0	0	0	0	1	0	0	1	1	1
72	2	2009	2	2	1	2	2	2	2	1	2	1	1	2	1	1	1	1	38.4	38.5	99	18	NULL	74	2	2	1	2	4200	NULL	0	0	0	0	0	0	1	0	0	0	1	1	1
67	1	2012	2	2	2	2	2	2	1	1	3	2	1	2	3	1	1	1	37	37.5	NULL	26	19	98	2	2	2	2	10300	1	0	0	0	0	0	0	0	0	0	0	2	1	1
20	1	2009	2	2	99	99	99	99	99	1	1	1	1	3	5	1	2	2	36.8	36.8	NULL	16	NULL	93	2	1	2	2	9200	1	0	0	0	0	0	0	0	0	0	0	5	1	1
45	1	2009	2	2	2	2	2	2	2	2	5	1	1	2	2	2	1	1	38	NULL	1	24	NULL	87	1	1	1	2	6400	0	NULL	NULL	NULL	NULL	NULL	NULL	NULL	NULL	1	2	4	2	1
64	1	2010	2	2	2	2	1	2	2	1	19	9	1	2	1	1	1	1	37	37	1	20	NULL	90	1	2	2	2	21800	1	0	1	0	0	0	0	0	0	0	0	1	2	1
28	2	2010	2	2	2	2	1	2	2	1	3	3	1	3	3	1	1	1	38	38.8	1	NULL	NULL	NULL	1	1	2	2	32700	NULL	0	0	0	0	0	0	0	0	7	7	2	2	1
37	1	2011	2	2	2	2	2	2	2	1	5	5	1	2	2	1	1	1	39	39	NULL	30	35	98	1	2	1	2	6300	1	0	0	0	0	0	0	0	0	0	0	4	1	1
37	1	2009	2	2	2	2	2	2	2	1	2	1	2	1	1	1	1	1	37	37	2	18	NULL	70	2	2	1	1	30300	NULL	0	0	0	0	0	0	0	0	0	0	1	2	1
28	2	2010	2	2	2	2	2	2	2	1	6	2	1	3	3	1	1	1	NULL	37	1	38	NULL	90	1	1	2	2	10700	1	0	0	0	0	0	0	0	0	4	0	1	1	1
70	2	2009	2	2	2	1	2	2	2	1	4	2	1	2	1	1	1	2	37.2	37.2	2	21	NULL	98	1	1	1	1	16400	1	0	0	0	0	0	0	0	0	0	0	2	2	1
50	2	2010	2	2	2	2	1	2	2	1	8	3	1	3	1	2	2	1	38	38	1	16	NULL	89	2	2	2	2	13600	NULL	0	0	0	0	0	1	0	0	0	0	1	1	1
59	2	2011	2	2	2	2	2	2	2	1	4	2	1	1	2	1	1	1	39.5	39.5	2	32	36	81	1	2	2	2	21700	0	0	0	0	0	1	0	0	0	0	0	1	1	1
38	2	2009	2	2	2	2	2	2	2	1	5	2	1	3	2	1	1	1	38.5	38.2	1	19	NULL	90	1	2	2	1	5600	NULL	0	0	0	0	0	1	0	0	0	0	1	2	1
19	1	2009	1	2	2	2	2	2	2	5	10	2	1	2	1	1	1	1	38.5	38.5	NULL	20	NULL	75	1	2	2	2	2300	1	0	0	0	0	0	0	0	0	4	4	2	1	1
34	2	2008	2	1	2	2	2	2	2	1	6	3	1	2	2	1	1	1	37	NULL	NULL	28	NULL	NULL	2	2	2	1	11000	NULL	0	0	0	0	0	0	0	0	0	0	2	2	1
70	1	2012	1	1	2	2	2	2	99	1	3	3	1	1	1	1	1	1	39	39	NULL	18	18	96	2	2	1	2	20400	0	0	0	0	0	0	0	0	0	0	0	1	1	1
53	1	2010	2	1	2	2	2	2	2	1	5	1	2	1	1	1	1	1	37.9	37.9	1	22	NULL	89	1	2	2	2	17400	1	0	0	0	0	0	0	0	0	0	0	1	2	1
79	2	2011	2	2	2	2	2	1	1	5	7	4	1	7	1	1	1	1	37	37	2	20	30	78	2	1	2	2	6700	NULL	0	0	0	0	0	0	0	0	0	0	2	1	1
58	2	2012	2	2	2	2	1	2	1	21	5	3	1	8	1	1	2	1	37	37	NULL	20	20	96	1	2	1	1	19800	NULL	0	0	0	0	0	0	0	0	0	0	1	1	1
34	1	2011	2	2	2	1	2	2	2	1	1	1	2	1	2	1	1	1	36.5	36.5	NULL	14	35	92	2	2	2	2	15000	NULL	0	0	0	0	0	0	1	0	0	0	4	1	1
66	2	2010	2	2	2	2	2	2	2	1	3	1	1	1	2	1	1	1	37	37	1	16	NULL	87	2	2	1	1	9000	0	0	1	0	0	0	0	0	0	0	0	1	1	1
18	1	2010	2	2	2	2	2	2	NULL	1	8	5	1	2	2	1	1	1	39	39	2	18	NULL	98	1	2	2	2	10900	0	0	0	0	0	0	0	1	0	0	0	1	2	1
48	1	2012	2	2	2	2	2	2	2	1	7	2	2	1	2	1	2	1	37	37	NULL	18	16	96	1	2	2	2	35600	0	0	0	0	0	0	0	0	1	0	0	2	1	1
38	1	2011	2	1	1	1	2	2	2	1	8	1	1	3	4	1	1	1	38	36.8	1	16	NULL	96	2	2	1	1	NULL	NULL	0	0	0	0	0	0	0	0	0	0	1	1	1
42	1	2009	1	2	99	99	99	99	99	1	6	2	1	2	1	1	1	1	37	38.2	1	22	NULL	89	1	1	2	2	12600	1	0	0	0	0	0	0	1	0	0	0	1	2	1
88	1	2009	1	1	2	2	2	2	2	2	5	2	1	3	5	2	1	2	36.5	NULL	NULL	26	NULL	89	2	1	2	2	3500	NULL	0	0	0	0	0	0	0	0	8	8	4	1	1
62	1	2009	2	2	1	1	2	2	1	1	5	2	1	2	2	1	1	1	NULL	NULL	2	22	NULL	87	1	1	2	2	18300	1	0	0	0	0	0	0	0	0	NULL	NULL	1	1	1
26	1	2011	1	2	2	2	2	2	2	5	15	3	1	3	7	1	1	1	38.5	38.5	NULL	26	NULL	93	1	2	2	2	7800	1	0	0	0	0	0	0	0	0	0	0	1	1	1
24	2	2010	2	1	2	2	2	2	2	1	5	1	1	2	1	1	1	1	37	38	NULL	20	NULL	87	1	2	1	1	9900	1	0	0	0	0	0	0	0	0	0	0	1	2	1
73	1	2010	2	2	2	2	2	2	2	5	6	3	1	1	1	1	1	2	37.1	37.5	NULL	32	NULL	54	1	2	2	2	20000	NULL	0	0	0	0	0	0	0	0	4	1	2	2	1
54	2	2011	2	2	2	2	1	2	1	1	3	1	1	2	7	1	1	2	37	37.5	NULL	62	18	85	1	2	2	1	6000	1	0	0	0	0	0	0	0	0	0	0	1	1	1
20	2	2009	2	2	1	2	2	2	2	1	6	3	1	2	1	1	1	2	36.5	37.5	2	30	NULL	98	1	2	1	1	15800	0	0	0	0	0	0	0	1	0	0	0	1	1	1
85	2	2011	2	2	2	2	2	2	2	1	5	2	1	1	1	1	1	2	37.5	37.5	2	22	26	98	1	1	2	2	9800	1	0	0	0	0	0	0	0	0	0	0	1	1	1
52	2	2010	2	2	2	2	1	2	1	5	3	1	1	2	1	1	2	1	38	38	1	18	NULL	84	2	1	2	2	14400	NULL	0	0	0	0	0	0	0	0	0	0	1	2	1
27	2	2010	2	2	2	2	2	2	2	1	3	2	1	2	2	1	1	1	37	38	1	16	NULL	78	1	2	1	2	13300	1	0	0	0	0	0	0	0	0	0	0	2	2	1
89	2	2011	2	2	99	99	99	99	2	1	3	2	2	1	1	1	1	1	38.5	38.5	NULL	24	19	97	NULL	NULL	NULL	NULL	16800	1	0	0	0	0	0	0	0	0	0	0	1	1	1
79	1	2009	2	2	2	2	2	2	2	1	4	2	1	2	1	1	1	2	37	37	2	16	NULL	89	2	2	2	2	8400	1	0	0	0	0	0	1	0	0	0	0	2	2	1
52	1	2009	1	2	2	2	2	2	2	1	10	3	1	2	2	1	1	2	37.9	37.9	2	28	NULL	98	2	1	1	1	15500	NULL	0	0	0	0	0	0	1	0	0	0	1	1	1
63	2	2011	2	2	2	2	2	2	1	1	8	2	1	7	1	1	1	1	37.3	37.3	1	28	28	71	2	1	2	2	12300	1	1	0	0	0	0	0	0	0	0	0	1	1	1
52	1	2012	2	2	2	2	2	2	2	21	6	4	1	2	2	2	2	2	37	37	1	20	20	95	2	2	1	2	23200	NULL	0	0	0	0	0	0	0	0	0	0	1	1	1
67	2	2009	2	2	2	2	2	2	2	1	2	1	1	2	1	1	1	2	37.5	37.5	2	28	NULL	NULL	1	2	1	1	18500	NULL	0	0	0	0	0	1	1	0	0	0	1	1	1
27	1	2011	2	2	2	2	2	2	2	1	3	1	1	7	3	1	2	1	38	38	2	16	16	94	2	2	1	2	34000	1	0	0	0	0	0	0	0	0	0	0	1	2	1
69	2	2012	2	2	2	2	2	2	2	1	4	2	1	2	2	NULL	NULL	2	36.5	36.5	1	20	NULL	NULL	2	2	1	2	16100	NULL	0	0	0	0	0	0	0	0	0	0	1	1	1
79	2	2012	2	2	2	2	2	2	2	1	2	3	1	2	1	NULL	NULL	2	36.5	36.5	NULL	20	NULL	NULL	2	2	1	2	12200	0	0	0	0	0	0	0	0	0	0	0	1	2	1
61	2	2010	2	2	2	2	1	2	2	2	9	5	1	3	2	1	1	1	37.5	37.5	1	36	NULL	NULL	1	2	2	1	28800	1	0	0	0	0	0	0	0	0	6	5	1	2	1
78	2	2011	2	2	2	2	2	2	2	1	2	2	1	1	1	1	2	1	38.5	38.5	1	22	20	86	1	2	1	2	15600	1	1	0	1	0	0	0	0	0	0	0	1	2	1
22	2	2009	2	2	2	2	2	2	2	1	6	4	1	1	3	1	1	1	39.8	NULL	2	29	NULL	NULL	1	1	1	2	36300	1	0	0	0	0	1	1	0	0	0	0	1	1	1
40	1	2011	2	2	2	2	2	2	1	5	6	2	1	7	2	1	1	1	38.8	40	1	20	31	87	2	1	2	1	17800	1	0	0	0	0	0	0	0	0	2	2	4	1	1
66	2	2010	2	2	2	2	2	2	2	1	3	2	1	2	2	1	1	1	37	37	NULL	19	NULL	98	1	2	1	2	17200	0	0	0	0	0	0	0	0	0	0	0	1	2	1
64	1	2010	2	2	2	2	2	2	2	1	5	1	1	1	2	1	1	2	37	38	2	19	NULL	98	2	2	1	2	13600	1	1	0	0	0	0	0	0	0	0	0	1	1	1
38	2	2011	2	2	1	2	2	2	2	1	9	4	1	1	2	1	1	1	38	38.5	NULL	20	22	94	1	2	1	2	231400	NULL	0	0	0	0	0	0	0	0	0	0	1	2	1
79	1	2010	NULL	NULL	2	2	2	2	2	NULL	NULL	NULL	NULL	NULL	NULL	1	2	1	37	NULL	NULL	NULL	NULL	NULL	NULL	NULL	NULL	NULL	13600	1	0	1	0	0	0	0	1	0	NULL	NULL	NULL	1	1

## Sheet: dictionary
Variable	Value	Description	Type	Observation
age	open text	Years	numeric	Patient age in years
sex	1	male	numeric	Patient sex
	2	female
year	2008		numeric	Year of patient admission
	2009
	2010
	2011
	2012
currentSmoker	1	yes	numeric	Does the patient smoke
	2	no
	99	does not know
smokeExposure	1	yes	numeric	Someone other than the patient smokes at home
	2	no
	99	does not know
asthma	1	yes	numeric	The patient has been told by a doctor that they have asthma
	2	no
	99	does not know
lungDisease	1	yes	numeric	The patient has been told by a doctor that they have history of chronic health conditions like lung disease (i.e. EPOC, emphysema, chronical or obstructive lung disease)
	2	no
	99	does not know
diabetes	1	yes	numeric	The patient has been told by the doctor that they have history of diabetes
	2	no
	99	does not know
cardiovascularDisease	1	yes	numeric	The patient has been told by the doctor that they have history of cardiovascular disease
	2	no
	99	does not know
hypertension	1	yes	numeric	The patient has been told by the doctor that they have history of hypertension
	2	no
	99	does not know
familyIncome	1	<Q1,000.00	numeric	Monthly family income
	21	Q1,001.00 - Q2,000.00
	22	Q2,001.00 - Q3,000.00
	3	Q3,001.00 - Q5,000.00
	4	> Q5,001.00
	5	does not answer
peopleHouse	open text		numeric	How many people live in the house
houseBedrooms	open text		numeric	How many rooms are used for sleeping
homeElectricity	1	yes	numeric	The patient has electricity at home
	2	no
	99	does not know
dirtFloor	1	dirt floor (dust/sand)	numeric	Floor type at home
	2	concrete
	3	other
	4	dust or mud brick
	5	rustic floor (wood table)
	6	polished wood
	7	cement brick (mosaic)
	8	ceramics
schoolGrade	1	none	numeric	Educational attainment
	2	elementary school started
	3	elementary school completed
	4	junior high school started
	5	junior high school completed
	6	high school started
	7	high school completed
	8	college started
	9	college completed
	94	does not want to answer
cough	1	yes	numeric	Cough during this illness
	2	no
difficultyBreathing	1	yes	numeric	Difficulty breathing during this illness
	2	no
	99	does not know
reportedFever	1	yes	numeric	The patient reports having had fever during this illness
	2	no
	99	does not know
measuredFever	open text		numeric	Hospital recorded fever during the first 24 hours since admission
measuredFeverMax24hrs	open text		numeric	Highest temperature recorded during the first 24 hours since admission
antipyretics72hrs	1	yes	numeric	The patient reports having taken analgesic or antipyretics during the last 72 hours (e.g. acetaminophen, naproxene, diclofenac, bromexol)
	2	no
	99	does not know
breathPerMin24hrs	open text		numeric	Highest breathing rate per minute during the first 24 hours since admission
breathPerMin	open text		numeric	Recorded breathing rate
oxygenSaturation	open text		numeric	Oxygen saturation after removing supplemental oxygen for 5 minutes
rales	1	yes	numeric	Physician documented rales during lung auscultation
	2	no
	99	does not know
crackles	1	yes	numeric	Physician documented crackles during lung auscultation
	2	no
	99	does not know
rhonchi	1	yes	numeric	Physician documented rhonchi during lung auscultation
	2	no
	99	does not know
wheezing	1	yes	numeric	Physician documented wheezing during lung auscultation
	2	no
	99	does not know
whiteBloodCellCount	open text		numeric	First white blood cell count (count/cm3)
endpointPneumonia	1	yes	numeric	Interpretetation by a panel of external radiologists as consolidation or large effusion on chest x-rays
	0	no
	null	could not be interpreted
PCR_RSV	1	positive	numeric	Respiratory syncytial virus detected from the NP/OP swab using real-time reverse transcription PCR (rRT-PCR) assay
	0	negative
	null	no testing was done
PCR_hMPV	1	positive	numeric	Human metapneumovirus detected fromthe NP/OP swab using real-time reverse transcription PCR (rRT-PCR) assay
	0	negative
	null	no testing was done
PCR_hPIV1	1	positive	numeric	Parainfluenza virus 1 detected fromthe NP/OP swab using real-time reverse transcription PCR (rRT-PCR) assay
	0	negative
	null	no testing was done
PCR_hPIV2	1	positive	numeric	Parainfluenza virus 2 detected fromthe NP/OP swab using real-time reverse transcription PCR (rRT-PCR) assay
	0	negative
	null	no testing was done
PCR_hPIV3	1	positive	numeric	Parainfluenza virus 3 detected fromthe NP/OP swab using real-time reverse transcription PCR (rRT-PCR) assay
	0	negative
	null	no testing was done
PCR_AD	1	positive	numeric	Adenovirus detected fromthe NP/OP swab using real-time reverse transcription PCR (rRT-PCR) assay
	0	negative
	null	no testing was done
PCR_FluA	1	positive	numeric	Influenza virus A detected fromthe NP/OP swab using real-time reverse transcription PCR (rRT-PCR) assay
	0	negative
	null	no testing was done
PCR_FluB	1	positive	numeric	Influenza virus B detected fromthe NP/OP swab using real-time reverse transcription PCR (rRT-PCR) assay
	0	negative
	null	no testing was done
icu	open text		numeric	Number of days in intensive care
mechanicalVentilation	open text		numeric	Number of days with mechanical ventilation
dischargeType	1	medical discharge	numeric	Type of discharge from the hospital
	2	discharge against medical advice
	3	escape
	4	death
	5	transferred
catchmentArea	1	yes	numeric	Does patient reside in defined catchment area
	2	no
pneumococcalPneumonia	1	positive	numeric	ARI case with either a positive urine antigen test or blood culture that grew S. pneumoniae
