# Supplementary material for: Incidence of Hospitalized Pneumococcal Pneumonia among Adults in Guatemala, 2008-2012
Source: PLoS One. 2015 Oct 21;10(10):e0140939. doi: 10.1371/journal.pone.0140939 (PMC4619266; doi:10.1371/journal.pone.0140939)
Supplement: S3 Dataset — Weekly numbers of ARI and pneumococcal pneumonia cases. (XLSX) [file pone.0140939.s003.xlsx]

## Sheet: data
year	ari	pneumococcalPneumonia
2008	1	0
2008	1	0
2008	1	0
2008	1	0
2008	1	0
2008	1	1
2008	1	0
2008	1	1
2009	1	0
2009	1	0
2009	2	0
2009	1	0
2009	1	0
2009	2	1
2009	1	0
2009	1	1
2009	2	0
2009	2	1
2009	1	0
2009	1	0
2009	1	0
2009	1	0
2009	1	0
2009	1	0
2009	1	0
2009	1	1
2009	1	0
2009	3	2
2009	4	1
2009	5	0
2009	1	0
2009	1	1
2009	1	1
2009	2	1
2009	1	0
2009	2	0
2009	1	0
2009	1	0
2009	1	0
2009	2	0
2009	1	0
2009	1	1
2009	1	0
2009	1	1
2009	1	0
2009	2	0
2009	2	1
2009	1	0
2010	1	1
2010	2	0
2010	1	0
2010	3	0
2010	3	1
2010	3	0
2010	1	0
2010	1	1
2010	1	0
2010	1	0
2010	1	0
2010	1	0
2010	1	0
2010	1	0
2010	2	0
2010	1	0
2010	1	0
2010	3	0
2010	1	1
2010	1	0
2010	1	0
2010	1	0
2010	2	0
2010	2	0
2010	1	0
2010	1	0
2010	1	0
2010	1	0
2010	2	0
2010	2	0
2010	1	0
2010	1	0
2010	1	0
2010	2	0
2010	1	0
2010	1	0
2010	1	0
2010	1	0
2010	2	0
2010	1	0
2010	1	0
2010	1	0
2011	1	0
2011	2	1
2011	1	1
2011	1	0
2011	1	0
2011	1	0
2011	1	0
2011	3	0
2011	1	0
2011	1	0
2011	1	1
2011	1	0
2011	1	0
2011	1	0
2011	2	1
2011	2	1
2011	2	0
2011	2	0
2011	1	0
2011	2	0
2011	1	0
2011	1	0
2011	1	0
2011	2	1
2011	1	0
2011	1	0
2011	1	0
2011	1	0
2011	1	0
2011	1	0
2011	1	0
2011	1	0
2011	1	0
2011	1	0
2011	1	0
2011	1	0
2011	2	0
2011	1	0
2011	2	0
2012	1	1
2012	2	0
2012	1	1
2012	1	0
2012	3	0
2012	1	0
2012	2	0
2012	1	0
2012	2	0
2012	1	1
2012	3	1
2012	2	0
2012	1	0
2012	1	0
2012	1	0
2012	2	0
2012	1	0
2012	1	0
2012	1	0
2012	1	0
2012	1	0
2012	1	0
2012	2	0
2012	1	0
2012	1	0
2012	1	1
2012	1	0
2012	1	0
2012	2	0
2012	2	0
2012	1	0
2012	1	0
2012	1	0
2012	1	0
2012	1	0
2012	1	0
2012	1	0
2012	1	0
2012	1	0
2012	1	0
2012	1	1
2008	1	0
2008	1	1
2008	1	0
2008	2	0
2008	1	0
2008	1	0
2008	1	0
2008	1	0
2008	1	0
2008	1	0
2008	1	0
2008	1	1
2008	1	0
2009	1	0
2009	1	1
2009	1	0
2009	1	0
2009	1	0
2009	2	0
2009	1	0
2009	1	0
2009	2	1
2009	1	0
2009	2	0
2009	1	0
2009	3	0
2009	2	0
2009	1	1
2009	1	1
2009	2	1
2009	4	1
2009	2	0
2009	1	0
2009	3	0
2009	2	0
2009	1	0
2009	1	0
2009	1	0
2009	1	0
2009	1	0
2009	1	0
2009	3	0
2009	1	0
2009	2	0
2009	1	0
2009	1	0
2009	1	0
2009	1	0
2009	1	0
2010	1	0
2010	1	0
2010	2	0
2010	1	0
2010	1	0
2010	1	1
2010	1	0
2010	1	0
2010	1	1
2010	2	0
2010	1	0
2010	1	0
2010	1	0
2010	1	0
2010	1	0
2010	1	0
2010	1	0
2010	2	0
2010	1	0
2010	2	1
2010	1	0
2010	1	0
2010	1	0
2010	1	0
2010	3	2
2010	2	0
2010	2	0
2010	1	0
2010	1	0
2010	1	1
2010	1	0
2010	2	1
2010	1	1
2010	1	1
2010	1	0
2011	1	1
2011	1	0
2011	1	0
2011	1	0
2011	1	0
2011	1	0
2011	1	0
2011	1	1
2011	2	0
2011	2	0
2011	1	1
2011	1	0
2011	1	0
2011	1	0
2011	1	0
2011	1	0
2011	3	1
2011	3	0
2011	2	0
2011	1	0
2011	1	0
2011	1	0
2011	1	0
2011	1	0
2011	2	0
2011	2	0
2011	1	0
2011	2	0
2011	2	1
2011	1	0
2011	1	0
2011	3	0
2011	1	0
2011	2	0
2011	1	0
2011	1	0
2011	3	0
2011	1	0
2011	2	0
2011	1	0
2011	1	0
2011	1	0
2011	2	0
2011	2	0
2011	1	0
2011	1	0
2011	1	0
2011	1	0
2012	1	0
2012	2	0
2012	1	0
2012	1	0
2012	2	0
2012	1	0
2012	3	1
2012	1	0
2012	2	0
2012	3	0
2012	1	0
2012	1	0
2012	1	0
2012	2	0
2012	1	1
2012	2	0
2012	1	0
2012	1	0
2012	2	0
2012	1	0
2012	2	0
2012	1	0
2012	1	0
2012	1	0
2012	1	0
2012	4	0
2012	2	0
2012	1	0
2012	2	0
2012	1	0
2012	2	0
2012	1	0
2012	1	0
2012	1	0
2012	2	0
2012	1	0
2012	2	0
2012	2	0
2008	1	0
2008	1	0
2008	1	0
2008	1	0
2008	1	0
2008	1	1
2008	1	1
2008	1	0
2009	1	1
2009	1	0
2009	1	0
2009	1	1
2009	1	0
2009	1	1
2009	1	0
2009	2	0
2009	2	0
2009	2	0
2009	1	0
2009	1	0
2009	1	1
2009	1	0
2009	1	0
2009	1	0
2009	1	0
2009	2	0
2009	1	1
2009	1	0
2009	1	0
2009	1	0
2009	2	0
2009	1	0
2009	1	0
2009	1	0
2009	1	0
2009	1	0
2009	1	0
2009	1	0
2009	1	0
2009	1	0
2009	1	1
2009	1	0
2009	1	0
2009	1	0
2010	1	0
2010	2	1
2010	1	0
2010	1	0
2010	1	0
2010	1	0
2010	1	0
2010	1	0
2010	1	0
2010	3	1
2010	1	0
2010	2	0
2010	1	0
2010	1	0
2010	5	1
2010	2	1
2010	2	0
2010	2	0
2010	1	1
2010	2	0
2010	1	0
2010	1	0
2010	1	0
2010	1	0
2010	2	0
2010	1	0
2010	1	0
2010	1	0
2010	2	0
2010	1	0
2010	1	0
2010	1	0
2010	2	1
2010	1	0
2010	1	0
2010	1	0
2010	2	0
2010	1	0
2011	1	0
2011	1	0
2011	2	0
2011	1	0
2011	1	0
2011	1	0
2011	1	1
2011	2	1
2011	2	0
2011	2	0
2011	2	0
2011	2	1
2011	3	1
2011	1	1
2011	1	0
2011	1	0
2011	1	0
2011	1	1
2011	2	0
2011	2	0
2011	1	0
2011	2	1
2011	1	0
2011	1	0
2011	1	0
2011	1	0
2011	3	0
2011	1	0
2011	1	0
2011	1	0
2011	2	1
2011	1	0
2011	1	0
2011	1	0
2011	3	0
2011	2	0
2011	1	0
2011	1	1
2011	1	0
2011	1	0
2011	1	0
2011	1	0
2011	1	0
2011	1	0
2011	1	0
2011	1	0
2011	1	0
2012	1	0
2012	1	0
2012	1	0
2012	1	0
2012	1	0
2012	1	0
2012	2	0
2012	1	0
2012	2	0
2012	2	0
2012	2	1
2012	1	0
2012	1	0
2012	1	0
2012	1	0
2012	1	0
2012	3	0
2012	1	0
2012	3	0
2012	1	0
2012	1	0
2012	1	0
2012	1	0
2012	1	1
2012	1	0
2012	1	1
2012	1	0
2012	1	0
2012	1	0
2012	1	0
2012	1	0
2012	2	0
2012	1	0
2012	1	0
2012	1	0
2012	1	1
2012	1	0
2012	2	0
2012	2	0
2012	1	0
2012	1	0
2008	1	0
2008	1	0
2008	1	0
2008	1	0
2008	1	1
2008	1	0
2008	1	0
2008	1	0
2008	2	0
2008	1	0
2008	1	0
2008	1	0
2008	1	1
2008	1	0
2008	1	1
2009	2	0
2009	3	1
2009	1	0
2009	2	0
2009	2	0
2009	1	0
2009	2	0
2009	1	0
2009	2	0
2009	1	0
2009	1	0
2009	1	0
2009	1	0
2009	1	1
2009	1	0
2009	1	0
2009	1	0
2009	2	0
2009	1	0
2009	1	0
2009	2	1
2009	1	0
2009	3	1
2009	2	1
2009	4	0
2009	2	0
2009	1	0
2009	1	0
2009	1	0
2009	1	0
2009	1	0
2009	1	1
2009	1	0
2009	1	0
2010	1	0
2010	1	0
2010	1	0
2010	2	0
2010	1	0
2010	1	0
2010	2	1
2010	1	0
2010	2	0
2010	1	0
2010	1	0
2010	1	1
2010	3	0
2010	1	0
2010	1	0
2010	1	0
2010	2	1
2010	3	1
2010	1	0
2010	1	0
2010	1	1
2010	3	2
2010	1	0
2010	1	0
2010	3	0
2010	1	0
2010	1	0
2010	1	1
2010	1	0
2010	3	0
2010	1	0
2010	1	0
2010	1	0
2010	1	1
2010	1	0
2011	1	1
2011	1	1
2011	1	0
2011	2	0
2011	1	0
2011	1	0
2011	1	0
2011	3	3
2011	1	0
2011	1	0
2011	1	0
2011	3	0
2011	3	1
2011	1	1
2011	1	1
2011	1	0
2011	1	1
2011	1	0
2011	2	2
2011	1	0
2011	1	0
2011	1	0
2011	1	0
2011	2	0
2011	1	0
2011	1	0
2011	1	0
2011	1	0
2011	1	0
2011	1	0
2011	2	0
2011	1	0
2011	1	0
2011	1	0
2011	1	0
2011	1	0
2011	2	0
2011	1	0
2011	1	0
2011	1	0
2011	1	0
2011	1	1
2011	2	0
2011	1	0
2012	1	0
2012	1	0
2012	1	0
2012	1	0
2012	1	0
2012	3	0
2012	1	0
2012	1	0
2012	3	1
2012	2	0
2012	2	1
2012	1	0
2012	1	1
2012	1	0
2012	1	0
2012	1	0
2012	1	0
2012	4	0
2012	2	0
2012	1	0
2012	1	0
2012	1	0
2012	1	0
2012	1	0
2012	1	0
2012	2	0
2012	1	0
2012	1	0
2012	1	0
2012	1	0
2012	1	0
2012	2	0
2012	1	0
2012	1	0
2012	1	0
2012	1	1
2012	1	0
2012	3	0
2012	1	0
2012	1	1
2012	1	0
2012	1	0
2012	1	0
2012	1	0
2012	1	0
2012	1	0
2012	1	0
2012	1	0
2012	2	1
2012	2	1
2012	2	2
2012	2	0
2012	3	0
2012	3	0
2012	1	0
2012	1	0
2012	1	0
2012	1	0
2012	4	1
2012	2	0
2012	1	0

## Sheet: dictionary
Variable	Value	Description	Type	Observation
year	2008		numeric	Year of patient hospital admission
	2009
	2010
	2011
	2012
ari			numeric	Number of ARI cases, with either a urine antigen test or blood culture (or both) residing in the defined catchment area, per date of hospital admission
pneumococcalPneumonia			numeric	Number of pneumococcal pneumonia cases, residing in the defined catchment area, per date of hospital admission
