# Supplementary material for: Incidence of Hospitalized Pneumococcal Pneumonia among Adults in Guatemala, 2008-2012
Source: PLoS One. 2015 Oct 21;10(10):e0140939. doi: 10.1371/journal.pone.0140939 (PMC4619266; doi:10.1371/journal.pone.0140939)
Supplement: S1 Table — Number of ARI and pneumococcal pneumonia cases by age group. (XLSX) [file pone.0140939.s004.xlsx]

## Sheet: data
ageGroup	ari	pneumococcalPneumonia
18 to 24	74	12
25 to 34	135	16
35 to 44	94	8
45 to 54	138	17
55 to 64	156	21
65+	343	48

## Sheet: dictionary
Variable	Value	Description	Type	Observation
ageGroup	18 to 24	Years	numeric	Age group
	25 to 34
	35 to 44
	45 to 54
	55 to 64
	65 +
ari			numeric	ARI cases with either a urine antigen test or blood culture (or both) residing in the defined catchment area
pneumococcalPneumonia			numeric	Pneumococcal pneumonia cases residing in the defined catchment area
