# Supplementary material for: Incidence of Hospitalized Pneumococcal Pneumonia among Adults in Guatemala, 2008-2012
Source: PLoS One. 2015 Oct 21;10(10):e0140939. doi: 10.1371/journal.pone.0140939 (PMC4619266; doi:10.1371/journal.pone.0140939)
Supplement: S2 Table — Factors used to adjust the incidences according to department, year and type of adjustment. (XLSX) [file pone.0140939.s005.xlsx]

## Sheet: data
year	testResults	enrollment	careHospital
2008	0.636364	0.961165	0.75
2009	0.875969	0.928058	0.75
2010	0.916031	0.808642	0.75
2011	0.912162	0.89697	0.75
2012	0.702247	0.820276	0.75
2009	0.949749	0.908676	0.5
2010	0.904615	0.953079	0.5
2011	0.84456	0.897674	0.5
2012	0.834197	0.857778	0.5

## Sheet: dictionary
Variable	Value	Description	Type	Observation
year	2008		numeric	Year of patient admission
	2009
	2010
	2011
	2012
testResults			numeric	Adjustment factor to account for missing test results by department and year
enrollment			numeric	Adjustment factor to account for proportion of eligible patients enrolled by department and year
careHospital	0.75	Adjustement factor for Santa Rosa	numeric	Adjustment factor to account for cases seeking care elsewhere than the surveillance hospitals
	0.5	Adjustment factor for Queztaltenango
